# Supplementary material for: A new species of Agaporomorphus Zimmermann, 1921 from Peru (Coleoptera, Dytiscidae, Copelatinae)
Source: Zookeys. 2015 Jul 6;(512):63–76. doi: 10.3897/zookeys.512.9505 (PMC4523754; doi:10.3897/zookeys.512.9505)
Supplement: XML Treatment for Agaporomorphus julianeae [file zookeys.512.9505-treatment1.xml]

<!DOCTYPE tp:taxon-treatment
  PUBLIC "-//TaxonX//DTD Taxonomic Treatment Publishing DTD v0 20100105//EN" "tax-treatment-NSO.dtd">
<tp:taxon-treatment xmlns:tp="http://www.plazi.org/taxpub"><tp:treatment-meta><kwd-group><label>Taxon classification</label><kwd><named-content content-type="kingdom">Animalia</named-content></kwd><kwd><named-content content-type="order">Coleoptera</named-content></kwd><kwd><named-content content-type="family">Dytiscidae</named-content></kwd></kwd-group><mixed-citation publication-type="journal"><person-group><name><surname>Hendrich</surname><given-names>Lars</given-names></name><name><surname>Apenborn</surname><given-names>Rico</given-names></name><name><surname>Burmeister</surname><given-names>Ernst-Gerhard</given-names></name><name><surname>Balke</surname><given-names>Michael</given-names></name></person-group><article-title>A new species of <italic><tp:taxon-name><tp:taxon-name-part taxon-name-part-type="genus">Agaporomorphus</tp:taxon-name-part></tp:taxon-name></italic> Zimmermann, 1921 from Peru (<tp:taxon-name><tp:taxon-name-part taxon-name-part-type="order">Coleoptera</tp:taxon-name-part></tp:taxon-name>, <tp:taxon-name><tp:taxon-name-part taxon-name-part-type="family">Dytiscidae</tp:taxon-name-part></tp:taxon-name>, <tp:taxon-name><tp:taxon-name-part taxon-name-part-type="subfamily">Copelatinae</tp:taxon-name-part></tp:taxon-name>)</article-title><source>Zookeys</source><day>6</day><month>7</month><year>2015</year><volume>2015</volume><issue>512</issue><fpage>63</fpage><lpage>76</lpage><pub-id pub-id-type="doi">10.3897/zookeys.512.9505</pub-id></mixed-citation></tp:treatment-meta><tp:nomenclature><tp:taxon-name>
                        <tp:taxon-name-part taxon-name-part-type="genus">Agaporomorphus</tp:taxon-name-part>
                        <tp:taxon-name-part taxon-name-part-type="species">julianeae</tp:taxon-name-part>
                        <object-id xmlns:xlink="http://www.w3.org/1999/xlink" content-type="zoobank" xlink:type="simple">http://zoobank.org/50D5990E-3D52-4592-82AA-B06D7B885E2B</object-id>
                    </tp:taxon-name><tp:taxon-status xmlns:xlink="http://www.w3.org/1999/xlink" xlink:type="simple">sp. n.</tp:taxon-status><xref ref-type="fig" rid="F1">Figs 1</xref><xref ref-type="fig" rid="F2">, 3</xref><xref ref-type="fig" rid="F3">, 6</xref><xref ref-type="fig" rid="F3">, 8</xref><xref ref-type="fig" rid="F4">, 10</xref><xref ref-type="fig" rid="F5">, 11</xref><xref ref-type="fig" rid="F6">, 12–14</xref></tp:nomenclature><tp:treatment-sec sec-type="Type locality"><title>Type locality.</title><p>Peru, Huànuco province, Rio Yuyapichis, Biological Field Station Panguana, 260 m [<named-content xmlns:xlink="http://www.w3.org/1999/xlink" content-type="dwc:verbatimCoordinates" xlink:type="simple">9°37'S, 74°56'W</named-content>], temporary forest pond.</p><!--PageBreak--></tp:treatment-sec><tp:treatment-sec sec-type="type material"><title>Type material.</title><p><bold>Holotype</bold> ♂: “Peru, Prov. Huànuco, Rio Yuyapichis, Biol. Stat. Panguana östl. Ort, <named-content xmlns:xlink="http://www.w3.org/1999/xlink" content-type="dwc:verbatimCoordinates" xlink:type="simple">9°37'S, 74°56'W</named-content> 6–17. April 2003 leg. H.J. u. E.-G. Burmeister”; “HOLOTYPE Agaporomorphus julianeae sp. nov. Hendrich, Apenborn, Balke &amp; Burmeister des. 2013 [red label, printed]” (MUSM). <bold>Paratypes</bold>: 2 ♂♂ 5 ♀♀, same label data as holotype (ZSM); 3 ♂♂ 8 ♀♀, “Peru, Dept. Huànuco, ACP Panguana, Rio Yuyapichis, östl. Ort, <named-content xmlns:xlink="http://www.w3.org/1999/xlink" content-type="dwc:verbatimCoordinates" xlink:type="simple">9°37'S, 74°56'W</named-content>, 230m, 10.05.–25.7.2013, leg. R. Apenborn” (NMPC, ZSM). Each paratype is provided with the respective red printed label.</p><!--PageBreak--></tp:treatment-sec><tp:treatment-sec sec-type="Description of male holotype"><title>Description of male holotype.</title><p>Measurements. Holotype: TL = 3.5 mm, TL-H = 3.2 mm, MW = 1.65 mm. Paratypes: TL = 3.3–3.5 mm, TL-H = 3.0–3.2 mm, MW = 1.6–1.7 mm.</p><p><bold>Coloration</bold> (Fig. <xref ref-type="fig" rid="F1">1</xref>). <bold>Head</bold> yellowish-brown to brown. Pronotum yellowish-brown medially and lighter laterally. Elytra with most of surface yellowish-brown to brown, <!--PageBreak--><!--PageBreak-->with broad, yellow basal band. Ventral surfaces and appendages yellow except abdominal ventrites yellowish-brown.</p><fig id="F1" position="float" orientation="portrait"><label>Figure 1.</label><caption><p>Habitus of <italic><tp:taxon-name><tp:taxon-name-part taxon-name-part-type="genus">Agaporomorphus</tp:taxon-name-part> <tp:taxon-name-part taxon-name-part-type="species">julianeae</tp:taxon-name-part></tp:taxon-name></italic> sp. n., paratype, male, 3.5 mm.</p></caption><graphic xmlns:xlink="http://www.w3.org/1999/xlink" xlink:href="zookeys-512-063-g001.jpg" position="float" orientation="portrait" xlink:type="simple" id="oo_46601.jpg"/></fig><p><bold>Sculpture and structure.</bold> Head and pronotum with microreticulation consisting of fine cells, with few very fine punctures interspersed; pronotum with narrow lateral pronotal margin. Prosternum medially strongly carinate, carina extending onto prosternal process; prosternal process medially with a rounded longitudinal carina extending to apex, laterally with strongly beaded margins, apex pointed. Elytron covered with extremely fine, evenly spaced, short striae, striae more punctiform laterally and apically. Metafemur moderately broad, length about 2.8 × greatest width (Fig. <xref ref-type="fig" rid="F3">8</xref>). Metacoxae smooth, impunctate; metacoxal lines closely approximated.</p><p><bold>Male genitalia.</bold> Median lobe in lateral aspect robust and strongly curved medially; apex elongate, with distinct dorsally-directed lobe on right side medially and very broad, angular region sub-basally, with linear series of fine setae on each side of dorsal midline (Figs <xref ref-type="fig" rid="F2">2</xref>, <xref ref-type="fig" rid="F2">3</xref>). Parameres broad, strongly curved, apex strongly curved, with series of long setae medially along internal membrane.</p><fig id="F2" position="float" orientation="portrait"><label>Figures 2–5.</label><caption><p>Aedeagus of <italic><tp:taxon-name><tp:taxon-name-part taxon-name-part-type="genus">Agaporomorphus</tp:taxon-name-part> <tp:taxon-name-part taxon-name-part-type="species">julianeae</tp:taxon-name-part></tp:taxon-name></italic> sp. n., <bold>2–3</bold> median lobe in lateral view, right and left side; <italic><tp:taxon-name><tp:taxon-name-part taxon-name-part-type="genus">Agaporomorphus</tp:taxon-name-part> <tp:taxon-name-part taxon-name-part-type="species">knischi</tp:taxon-name-part></tp:taxon-name></italic> <bold>4–5</bold> median lobe in lateral view, right and left side. Scale bar = 0.4 mm.</p></caption><graphic xmlns:xlink="http://www.w3.org/1999/xlink" xlink:href="zookeys-512-063-g002.jpg" position="float" orientation="portrait" xlink:type="simple" id="oo_46602.jpg"/></fig><p><bold>Sexual dimorphism.</bold> Male protarsal claws unmodified; pro- and mesotarsal claws about half length of mesotarsomere V; without apical lobe on mesotarsomere V; protarsomeres I and II broadened, protarsomere I with two large adhesive setae, protarsomere II without adhesive setae; mesotarsomeres I and II slightly broadened, mesotarsomere I <!--PageBreak-->with one large, medial adhesive seta and two large, apical adhesive setae, mesotarsomere II with two moderately sized apical sucker disks. Male with small but distinct triangular, posteriorly-directed tooth-like prominence medially along posterior margin of visible <!--PageBreak-->abdominal ventrite V and with broad and shallow depression medially on abdominal ventrite VI. Male with vague parallel series of rugulosities on each side of midline on abdominal ventrite III. Antennomeres V, VI and VIII modified; V broadly triangular, VIII broad with large posterior emargination (as in Fig. <xref ref-type="fig" rid="F3">6</xref>). Pro- and mesotarsomeres of female unmodified. Shallow depression medially on abdominal ventrite VI and parallel series of rugulosities on each side of midline on abdominal ventrite III absent. Antennomeres and femur of female unmodified.</p><fig id="F3" position="float" orientation="portrait"><label>Figures 6–9.</label><caption><p>Right male antennae of <italic><tp:taxon-name><tp:taxon-name-part taxon-name-part-type="genus">Agaporomorphus</tp:taxon-name-part> <tp:taxon-name-part taxon-name-part-type="species">julianeae</tp:taxon-name-part></tp:taxon-name></italic> sp. n. (<bold>6</bold>) and <italic><tp:taxon-name><tp:taxon-name-part taxon-name-part-type="genus">Agaporomorphus</tp:taxon-name-part> <tp:taxon-name-part taxon-name-part-type="species">knischi</tp:taxon-name-part></tp:taxon-name></italic> (<bold>7</bold>); right metatrochanter and metafemur, anterior aspect of <italic><tp:taxon-name><tp:taxon-name-part taxon-name-part-type="genus">Agaporomorphus</tp:taxon-name-part> <tp:taxon-name-part taxon-name-part-type="species">julianeae</tp:taxon-name-part></tp:taxon-name></italic> sp. n. (<bold>8</bold>) and <italic><tp:taxon-name><tp:taxon-name-part taxon-name-part-type="genus">Agaporomorphus</tp:taxon-name-part> <tp:taxon-name-part taxon-name-part-type="species">knischi</tp:taxon-name-part></tp:taxon-name></italic> (<bold>9</bold>). Scale bars = 0.5 mm.</p></caption><graphic xmlns:xlink="http://www.w3.org/1999/xlink" xlink:href="zookeys-512-063-g003.jpg" position="float" orientation="portrait" xlink:type="simple" id="oo_46603.jpg"/></fig><p><bold>Measurements.</bold> TL = 3.3–3.5 mm, TL-H = 3.0–3.2 mm, MW = 1.6–1.7 mm.</p><!--PageBreak--></tp:treatment-sec><tp:treatment-sec sec-type="Etymology"><title>Etymology.</title><p>The new species is named after Juliane Diller, deputy director of the Zoologische Staatssammlung in Munich, and head and owner of the Biological Field Station Panguna, in recognition of her longstanding efforts in biological research and nature conservation in Peru.</p></tp:treatment-sec><tp:treatment-sec sec-type="Affinities"><title>Affinities.</title><p>The new species can be clearly placed in the <italic><tp:taxon-name><tp:taxon-name-part taxon-name-part-type="genus">Agaporomorphus</tp:taxon-name-part> <tp:taxon-name-part taxon-name-part-type="species">knischi</tp:taxon-name-part></tp:taxon-name></italic> species-group sensu <xref ref-type="bibr" rid="B8">Miller 2005</xref>, characterized by distinctly modified male genitalia and expanded male antennomeres. Within this group, <italic><tp:taxon-name><tp:taxon-name-part taxon-name-part-type="genus">Agaporomorphus</tp:taxon-name-part> <tp:taxon-name-part taxon-name-part-type="species">julianeae</tp:taxon-name-part></tp:taxon-name></italic> sp. n. is most similar to <italic><tp:taxon-name><tp:taxon-name-part taxon-name-part-type="genus">Agaporomorphus</tp:taxon-name-part> <tp:taxon-name-part taxon-name-part-type="species">knischi</tp:taxon-name-part></tp:taxon-name></italic>, but differs from that species in the shape of the median lobe (Figs <xref ref-type="fig" rid="F2">2–5</xref>), expanded male antennomere VIII (Figs <xref ref-type="fig" rid="F3">6</xref>, <xref ref-type="fig" rid="F3">7</xref>) and different form of the metafemur (Figs <xref ref-type="fig" rid="F3">8</xref>, <xref ref-type="fig" rid="F3">9</xref>). Furthermore, the posteromedial triangular spine on abdominal ventrite V is slightly larger in <italic><tp:taxon-name><tp:taxon-name-part taxon-name-part-type="genus">Agaporomorphus</tp:taxon-name-part> <tp:taxon-name-part taxon-name-part-type="species">julianeae</tp:taxon-name-part></tp:taxon-name></italic> sp. n. than in <italic><tp:taxon-name><tp:taxon-name-part taxon-name-part-type="genus">Agaporomorphus</tp:taxon-name-part> <tp:taxon-name-part taxon-name-part-type="species">knischi</tp:taxon-name-part></tp:taxon-name></italic> (see Miller 2001, Fig. 32).</p></tp:treatment-sec><tp:treatment-sec sec-type="Distribution"><title>Distribution.</title><p>Only known from the type locality in Panguana, Peru. The occurrence in other parts of Peru is likely (Fig. <xref ref-type="fig" rid="F4">10</xref>).</p><fig id="F4" position="float" orientation="portrait"><label>Figure 10.</label><caption><p>Records of <italic><tp:taxon-name><tp:taxon-name-part taxon-name-part-type="genus">Agaporomorphus</tp:taxon-name-part></tp:taxon-name></italic> species in Peru. <italic><tp:taxon-name><tp:taxon-name-part taxon-name-part-type="genus">Agaporomorphus</tp:taxon-name-part> <tp:taxon-name-part taxon-name-part-type="species">julianeae</tp:taxon-name-part></tp:taxon-name></italic> sp. n. and <italic><tp:taxon-name><tp:taxon-name-part taxon-name-part-type="genus">Agaporomorphus</tp:taxon-name-part> <tp:taxon-name-part taxon-name-part-type="species">tambopatensis</tp:taxon-name-part></tp:taxon-name></italic> (Panguana, red dot); <italic><tp:taxon-name><tp:taxon-name-part taxon-name-part-type="genus">Agaporomorphus</tp:taxon-name-part> <tp:taxon-name-part taxon-name-part-type="species">grandisinuatus</tp:taxon-name-part></tp:taxon-name></italic>, <italic><tp:taxon-name><tp:taxon-name-part taxon-name-part-type="genus">Agaporomorphus</tp:taxon-name-part> <tp:taxon-name-part taxon-name-part-type="species">knischi</tp:taxon-name-part></tp:taxon-name></italic>, <italic><tp:taxon-name><tp:taxon-name-part taxon-name-part-type="genus">Agaporomorphus</tp:taxon-name-part> <tp:taxon-name-part taxon-name-part-type="species">silvaticus</tp:taxon-name-part></tp:taxon-name></italic> and <italic><tp:taxon-name><tp:taxon-name-part taxon-name-part-type="genus">Agaporomorphus</tp:taxon-name-part> <tp:taxon-name-part taxon-name-part-type="species">tambopatensis</tp:taxon-name-part></tp:taxon-name></italic> (Posadas Amazonas, black square).</p></caption><graphic xmlns:xlink="http://www.w3.org/1999/xlink" xlink:href="zookeys-512-063-g004.jpg" position="float" orientation="portrait" xlink:type="simple" id="oo_46604.jpg"/></fig></tp:treatment-sec><tp:treatment-sec sec-type="Habitat"><title>Habitat.</title><p>Collected from two mainly shaded forest ponds, seasonally flooded during the rainy season from October to April, and with high fluctuation level. The ponds are rainwater fed and located in a primary tropical lowland rainforest surrounded by Aguaje palm trees (Figs <xref ref-type="fig" rid="F5">11</xref>–<xref ref-type="fig" rid="F6">14</xref>). The muddy bottom is covered by broad layers of fallen and rotten leaves and twigs. In the dry season when the surface of the water goes down, a huge, wet area of these leaves and twigs remains. There, and at the edge of the ponds, in small isolated puddles (Fig. <xref ref-type="fig" rid="F6">12</xref>) of the shallow water zone (less than 10 cm), <italic><tp:taxon-name><tp:taxon-name-part taxon-name-part-type="genus">Agaporophus</tp:taxon-name-part> <tp:taxon-name-part taxon-name-part-type="species">julianeae</tp:taxon-name-part></tp:taxon-name></italic> sp. n. was collected with a dip net, among accumulations of fallen leaves. The species was associated with <italic><tp:taxon-name><tp:taxon-name-part taxon-name-part-type="genus">Agaporomorphus</tp:taxon-name-part> <tp:taxon-name-part taxon-name-part-type="species">tambopatensis</tp:taxon-name-part></tp:taxon-name></italic> Miller, 2005, <italic><tp:taxon-name><tp:taxon-name-part taxon-name-part-type="genus">Hydrodytes</tp:taxon-name-part> <tp:taxon-name-part taxon-name-part-type="species">opalinus</tp:taxon-name-part></tp:taxon-name></italic> (Zimmermann, 1921), <italic><tp:taxon-name><tp:taxon-name-part taxon-name-part-type="genus">Vatellus</tp:taxon-name-part> <tp:taxon-name-part taxon-name-part-type="species">grandis</tp:taxon-name-part></tp:taxon-name></italic> Buquet, 1840, several unidentified species of <italic><tp:taxon-name><tp:taxon-name-part taxon-name-part-type="genus">Copelatus</tp:taxon-name-part></tp:taxon-name></italic>, <italic><tp:taxon-name><tp:taxon-name-part taxon-name-part-type="genus">Hydaticus</tp:taxon-name-part> <tp:taxon-name-part taxon-name-part-type="species">subfasciatus</tp:taxon-name-part></tp:taxon-name></italic> Laporte, 1835 (all <tp:taxon-name><tp:taxon-name-part taxon-name-part-type="family">Dytiscidae</tp:taxon-name-part></tp:taxon-name>), <italic><tp:taxon-name><tp:taxon-name-part taxon-name-part-type="genus">Tropisternus</tp:taxon-name-part> <tp:taxon-name-part taxon-name-part-type="species">chalybeus</tp:taxon-name-part></tp:taxon-name></italic> Laporte, 1840 and several unidentified species of <italic><tp:taxon-name><tp:taxon-name-part taxon-name-part-type="genus">Helochares</tp:taxon-name-part></tp:taxon-name></italic> (all <tp:taxon-name><tp:taxon-name-part taxon-name-part-type="family">Hydrophilidae</tp:taxon-name-part></tp:taxon-name>). In general specimens of <italic><tp:taxon-name><tp:taxon-name-part taxon-name-part-type="genus">Agaporomorphus</tp:taxon-name-part> <tp:taxon-name-part taxon-name-part-type="species">julianeae</tp:taxon-name-part></tp:taxon-name></italic> sp. n. were collected rarely but continuously in the time of observation from May to July (<xref ref-type="bibr" rid="B1">Apenborn 2013</xref>).</p><fig id="F5" position="float" orientation="portrait"><label>Figure 11.</label><caption><p>Biological Field Station Panguana, Huànuco province of central Peru: Aguajal forest pond, habitat of <italic><tp:taxon-name><tp:taxon-name-part taxon-name-part-type="genus">Agaporomorphus</tp:taxon-name-part> <tp:taxon-name-part taxon-name-part-type="species">julianeae</tp:taxon-name-part></tp:taxon-name></italic> sp. n.</p></caption><graphic xmlns:xlink="http://www.w3.org/1999/xlink" xlink:href="zookeys-512-063-g005.jpg" position="float" orientation="portrait" xlink:type="simple" id="oo_46605.jpg"/></fig><fig id="F6" position="float" orientation="portrait"><label>Figures 12–14.</label><caption><p>Biological Field Station Panguana, Huànuco province of central Peru: Estanque forest pond (<bold>12, 13</bold>), Shallow puddles and accumulations of fallen wet leaves at the edge of Aguajal (<bold>14</bold>), habitat of <italic><tp:taxon-name><tp:taxon-name-part taxon-name-part-type="genus">Agaporomorphus</tp:taxon-name-part> <tp:taxon-name-part taxon-name-part-type="species">julianeae</tp:taxon-name-part></tp:taxon-name></italic> sp. n. and <italic><tp:taxon-name><tp:taxon-name-part taxon-name-part-type="genus">Agaporomorphus</tp:taxon-name-part> <tp:taxon-name-part taxon-name-part-type="species">tambopatensis</tp:taxon-name-part></tp:taxon-name></italic>, and <italic><tp:taxon-name><tp:taxon-name-part taxon-name-part-type="genus">Hydrodytes</tp:taxon-name-part> <tp:taxon-name-part taxon-name-part-type="species">opalinus</tp:taxon-name-part></tp:taxon-name></italic>.</p></caption><graphic xmlns:xlink="http://www.w3.org/1999/xlink" xlink:href="zookeys-512-063-g006.jpg" position="float" orientation="portrait" xlink:type="simple" id="oo_46606.jpg"/></fig></tp:treatment-sec><ref-list><ref id="B8"><mixed-citation xmlns:xlink="http://www.w3.org/1999/xlink" xlink:type="simple"><person-group><name name-style="western"><surname>Miller</surname><given-names>KB</given-names></name></person-group> (<year>2005</year>) <article-title>Two new species of <italic><tp:taxon-name><tp:taxon-name-part taxon-name-part-type="genus">Agaporomorphus</tp:taxon-name-part></tp:taxon-name></italic> Zimmermann (<tp:taxon-name><tp:taxon-name-part taxon-name-part-type="order">Coleoptera</tp:taxon-name-part></tp:taxon-name>: <tp:taxon-name><tp:taxon-name-part taxon-name-part-type="family">Dytiscidae</tp:taxon-name-part></tp:taxon-name>) from Peru.</article-title> <source>Zootaxa</source> <volume>1059</volume>: <fpage>49</fpage>–<lpage>59</lpage>. </mixed-citation></ref><ref id="B1"><mixed-citation xmlns:xlink="http://www.w3.org/1999/xlink" xlink:type="simple"><person-group><name name-style="western"><surname>Apenborn</surname><given-names>R</given-names></name></person-group> (<year>2013</year>) <source>Die Wasserkäferfauna von Panguana - Artenspektrum und Habitatansprüche</source>. <comment>Unpublished thesis (Praxissemesterarbeit)</comment>, <publisher-loc>Hochschule Zittau/Görlitz</publisher-loc>, <size units="page">80 pp</size>. </mixed-citation></ref></ref-list></tp:taxon-treatment>
